# Supplementary material for: Tracing Marine Algal and Terrestrial Plant Inputs During Cenozoic Marine Incursions in the Northern Central Myanmar Basin: A Biomarker Perspective
Source: Biology (Basel). 2026 May 25;15(11):828. doi: 10.3390/biology15110828 (PMC13255608; doi:10.3390/biology15110828)
Supplement: Supplementary file 1 [file biology-15-00828-s001.zip › Table S1.xlsx]

## Sheet: Sheet1
Table S1. Trace element geochemical ratio data of Upper Cretaceous-Paleocene and Eocene drillings in the northern Central Myanmar Basin.
Well	Sample No	Geological time	Lithology	Elevation/ depth (m)	Sr/Ba	Th/U	(Zn+Ni)/(Ga*5)	Y/Ho	Sr/Cu	Rb/Sr	V/（V+Ni）
Y3	1	Upper Eocene	mudstone	462	1.026	3.23	1.269	27.9017	3.90382	0.489116	0.672145
	2	Upper Eocene	mudstone	479	1.126	3.69	1.362	28.54	4.29527	0.829356	0.609523
	3	Upper Eocene	mudstone	529	1.003	2.69	1.263	28.5568	3.11472	0.566858	0.69217
	4	Upper Eocene	mudstone	554	1.11344	3.75547	1.38999	26.0907	6.38856	0.0614973	0.804735
	5	Upper Eocene	mudstone	558	1.10748	3.78495	1.36685	26.0247	6.54759	0.0636825	0.798754
	6	Upper Eocene	mudstone	574	1.07013	3.62071	1.2884	26.2074	7.79173	0.0838516	0.844585
	7	Upper Eocene	mudstone	591	0.968	4.62	1.262	29.8258	4.65064	0.549965	0.639531
	8	Upper Eocene	mudstone	622	0.896	3.29	1.026	30.6458	2.96923	0.384296	0.751263
	9	Upper Eocene	mudstone	712	1.169	3.98	1.598	28.3383	0.835749	0.428159	0.650122
	10	Upper Eocene	mudstone	744	0.799469	4.00661	1.26248	26.3076	4.76691	0.113431	0.795407
	11	Upper Eocene	mudstone	759	1.026	4.62	1.598	29.6709	3.3341	0.70072	0.740291
	12	Upper Eocene	mudstone	779	1.066	4.21	1.159	30.0033	3.86974	0.946132	0.866253
	13	Upper Eocene	mudstone	812	0.963	4.026	1.026	27.3139	0.728863	0.963272	0.759691
	14	Middle Eocene	mudstone	870	1.06808	3.88872	1.32868	26.8762	17.098	0.0906309	0.809292
	15	Middle Eocene	mudstone	932	0.891	3.987	1.366	27.5023	2.00395	0.115343	0.778996
	16	Middle Eocene	mudstone	994	1.269	3.201	1.292	30.3552	4.68702	0.262082	0.711984
	17	Middle Eocene	mudstone	1015	1.011	3.698	1.489	27.18	4.36045	0.377242	0.713068
	18	Lower Eocene	mudstone	1044	0.746946	3.9016	1.30097	25.8661	9.51358	0.0771355	0.816615
	19	Lower Eocene	mudstone	1060	0.378948	4.30127	1.34041	25.9235	2.09703	0.829729	0.775219
	20	Lower Eocene	mudstone	1118	0.762	4.026	1.58	28.6506	4.53957	0.432925	0.754037
	21	Lower Eocene	mudstone	1145	0.639	4.098	1.445	29.611	1.96987	0.472861	0.789945
	22	Lower Eocene	mudstone	1170	0.359136	4.19016	1.09522	27.2521	1.14176	1.05023	0.803688
	23	Lower Eocene	mudstone	1209	0.896	4.029	1.022	28.9643	2.76825	0.156037	0.716963
	24	Upper Paleocene	mudstone	1262	0.697	3.269	1.299	28.1623	4.24161	0.639612	0.622256
	25	Upper Paleocene	mudstone	1309	0.632	3.897	1.25	27.0742	3.84212	0.606196	0.815068
	26	Upper Paleocene	mudstone	1346	0.427114	1.03241	15.116	27.2576	2.30692	0.0340704	0.734322
	27	Upper Paleocene	mudstone	1367	0.597	2.069	1.002	29.7455	2.68522	0.7981	0.640024
	28	Upper Paleocene	mudstone	1409	1.002	3.069	0.896	28.8504	1.09837	0.222269	0.741424
	29	Middle Paleocene	mudstone	1451	1.036	3.298	1.698	27.3923	1.74752	0.455699	0.722287
	30	Middle Paleocene	mudstone	1486	0.598	4.298	1.369	30.6929	1.59358	0.355033	0.941608
	31	Middle Paleocene	mudstone	1520	0.248828	3.21662	1.98258	26.3193	2.62605	0.301289	0.656807
	32	Middle Paleocene	mudstone	1572	0.498	4.269	2.036	28.2184	3.07825	0.847298	0.752672
	33	Middle Paleocene	mudstone	1612	0.369	4.026	2.259	28.0295	2.15672	0.46658	0.608374
	34	Middle Paleocene	mudstone	1639	0.296	3.026	1.369	30.3884	2.01091	0.309035	0.76816
	35	Lower Paleocene	mudstone	1713	0.659	3.027	1.262	29.0572	3.44356	0.810971	0.885255
	36	Lower Paleocene	mudstone	1806	0.184852	4.34751	1.38939	26.9033	1.4692	1.65778	0.736569
	37	Lower Paleocene	mudstone	1825	0.199	4.829	1.233	27.9457	3.75789	0.326635	0.862003
	38	Lower Paleocene	mudstone	1863	0.269	4.039	1.562	29.9792	0.720546	0.93465	0.782143
	39	Lower Paleocene	mudstone	1889	0.345	4.259	1.62	30.5185	1.58556	0.24549	0.831074
	40	Lower Paleocene	mudstone	1912	0.331	3.69	1.348	29.0589	4.09464	0.77124	0.60251
	41	Lower Paleocene	mudstone	1968	1.006	3.026	1.393	30.1219	4.42921	0.454575	0.880803
	42	Upper Cretacous	mudstone	2016	1.55833	3.4769	1.29166	27.858	19.4418	0.0328768	0.792069
	43	Upper Cretacous	mudstone	2064	0.229763	3.75048	0.805912	26.0946	13.2636	0.138218	0.950684
	44	Upper Cretacous	mudstone	2060	0.398776	3.61664	1.39019	27.742	3.18216	0.312998	0.753498
	45	Upper Cretacous	mudstone	2104	0.357544	3.73384	1.4371	27.0215	2.062	0.606966	0.715923
	46	Upper Cretacous	mudstone	2440	0.122787	4.07323	0.678754	27.0053	89.8706	0.532861	0.977743
B1	1	Upper Eocene	mudstone	916	1.17389	4.56572	1.5399	26.0133	19.2826	0.0245511	0.782135
	2	Lower Eocene	mudstone	988	0.625357	3.29801	2.09229	27.7826	5.13549	0.129891	0.641069
	3	Upper Eocene	mudstone	1056	0.319546	3.49396	1.6554	26.3104	1.15714	0.535001	0.711446
	4	Upper Paleocene	mudstone	1266	0.332046	3.299	1.64006	25.8852	1.19096	0.448195	0.779939
	5	Upper Paleocene	mudstone	1450	0.637533	4.83382	0.730672	26.1706	17.3429	0.0855036	0.955057
	6	Middle Paleocene	mudstone	1482	0.188475	3.38809	1.45993	25.1281	0.762809	0.738717	0.761917
	7	Middle Paleocene	mudstone	1486	0.216064	3.37759	1.51049	25.3711	0.727914	0.7441	0.764341
	8	Middle Paleocene	mudstone	1584	0.222489	3.30974	1.50708	23.9054	0.869959	0.736831	0.741177
	9	Lower Paleocene	mudstone	1622	0.217726	3.51829	1.57531	25.8143	1.09052	0.818074	0.753643
	10	Lower Paleocene	mudstone	1972	0.176296	3.97661	1.82062	26.5696	0.755216	1.60512	0.576877
	11	Upper Cretacous	mudstone	2062	0.153136	3.6876	1.34014	26.5066	1.13278	1.06944	0.706604
	12	Upper Cretacous	mudstone	2070	0.37012	3.13941	1.54973	25.8585	1.62891	0.501001	0.750078
	13	Upper Cretacous	mudstone	2130	0.245956	3.75021	1.46997	26.9701	1.43451	0.762962	0.718888
	14	Upper Cretacous	mudstone	2262	0.237956	3.29345	1.83832	25.862	0.885131	0.819097	0.66868
	15	Upper Cretacous	mudstone	2482	0.441238	4.03335	1.24802	27.4217	1.97119	0.788476	0.698751
	16	Upper Cretacous	mudstone	2494	0.179689	3.57863	1.3838	24.3426	0.735013	1.44162	0.694318
	17	Upper Cretacous	mudstone	2512	0.273304	3.6803	1.42992	26.0555	1.05906	0.882549	0.697291
Y1	1	Upper Eocene	siltstone	501	/	4.13225	1.29661	29.8387	5.869	0.228714	0.799516
	2	Upper Eocene	sandstone	502	/	3.23625	1.45256	9.85294	5.09009	0.676106	0.611111
	3	Upper Eocene	mudstone	519	/	4.48522	7.64155	28.788	0.179081	0.376919	0.707064
	4	Upper Eocene	sandstone	561	/	4.24791	1.29253	29.2184	7.64797	0.185162	0.805853
	5	Middle Eocene	mudstone	672	/	4.06766	28.1997	29.655	0.0318229	0.465161	0.695822
	6	Middle Eocene	sandstone	720	/	4.33026	1.21804	30.153	1.64235	0.129582	0.772158
	7	Middle Eocene	mudstone	735	/	3.90915	3.95541	29.0663	0.643931	0.158831	0.768593
	8	Lower Eocene	mudstone	921	/	3.7924	12.2899	29.5606	0.0531624	0.415938	0.80661
	9	Lower Eocene	siltstone	1173	/	2.73609	1.19474	28.7878	4.18308	0.104369	0.828292
	10	Upper Cretacous-Paleocene	mudstone	1254	/	3.77366	1.8854	30.8432	2.29531	0.247017	0.687783
	11	Upper Cretacous-Paleocene	mudstone	1308	/	3.88551	1.75472	29.1791	2.29312	0.437252	0.664992
	12	Upper Cretacous-Paleocene	sandstone	1347	/	3.46715	1.88683	31.5324	3.27333	0.130264	0.698605
	13	Upper Cretacous-Paleocene	sandstone	1348	/	2.10695	2.16437	9.58716	2.29759	0.258095	0.664257
	14	Upper Cretacous-Paleocene	siltstone	1434	/	3.60855	1.40169	29.963	3.61416	0.0911939	0.782983
	15	Upper Cretacous-Paleocene	mudstone	1455	/	3.77868	2.03669	29.2396	4.01117	0.253843	0.719894
	16	Upper Cretacous-Paleocene	mudstone	1515	/	3.97862	7.43724	30.2982	0.0836894	0.672528	0.709735
	17	Upper Cretacous-Paleocene	sandstone	1648	/	3	1.76784	10.2985	9.28571	0.11859	0.808366
	18	Upper Cretacous-Paleocene	mudstone	1746	/	3.82723	1.74514	28.2725	1.21233	0.351455	0.791397
	19	Upper Cretacous-Paleocene	mudstone	1842	/	3.81803	1.45893	29.6534	2.68279	0.543839	0.738379
	20	Upper Cretacous-Paleocene	mudstone	1962	/	3.52778	2.63786	28.6425	2.04911	0.404908	0.722664
	21	Upper Cretacous-Paleocene	mudstone	2082	/	3.59047	1.28872	29.8826	4.09542	0.245758	0.81403
	22	Upper Cretacous-Paleocene	mudstone	2130	/	3.76196	1.44266	31.7004	2.26034	0.301674	0.712368
	23	Upper Cretacous-Paleocene	mudstone	2205	/	3.49528	1.36437	28.5117	0.891875	1.00829	0.730168
	24	Upper Cretacous-Paleocene	mudstone	2310	/	3.63984	1.26086	30.7487	3.09245	0.470452	0.781493
	25	Upper Cretacous-Paleocene	sandstone	2340	/	3.45036	1.36298	28.7937	0.779036	0.27448	0.733464
	26	Upper Cretacous-Paleocene	mudstone	2355	/	3.57338	1.23491	30.5076	3.45232	0.35258	0.770704
